# Supplementary material for: Indoor Air Pollution and Lung Cancer Risk—A Systematic Review and Meta-Analysis
Source: J Clin Med. 2026 Feb 28;15(5):1854. doi: 10.3390/jcm15051854 (PMC12986033; doi:10.3390/jcm15051854)
Supplement: Supplementary file 1 [file jcm-15-01854-s001.zip]

Archive with 1 entries (1 files):
- jcm-4133079-supplementary.pdf
